# Supplementary material for: Inborn Errors of Immunity in Children with Autoimmune and Allergic Complaints: A Single Center Experience from Diagnosis to Treatment
Source: Biomedicines. 2023 Apr 27;11(5):1299. doi: 10.3390/biomedicines11051299 (PMC10215820; doi:10.3390/biomedicines11051299)
Supplement: Supplementary file 1 [file biomedicines-11-01299-s001.zip]

Archive with 4 entries (3 files):
- biomedicines-2283178-supplementary/
- biomedicines-2283178-supplementary/Table S1.xlsx
- biomedicines-2283178-supplementary/Table S2.pdf
- biomedicines-2283178-supplementary/Table S3.pdf
