# Supplementary material for: Inborn Errors of Immunity in Children with Autoimmune and Allergic Complaints: A Single Center Experience from Diagnosis to Treatment
Source: Biomedicines. 2023 Apr 27;11(5):1299. doi: 10.3390/biomedicines11051299 (PMC10215820; doi:10.3390/biomedicines11051299)
Supplement: Supplementary file 1 [file biomedicines-11-01299-s001.zip › biomedicines-2283178-supplementary/Table S1.xlsx]

## Sheet: Table S1A
Table S1: target gene panels involved in genetic analysis
A) Primary immunodeficiency genes panel of the external service Invitae in San Francisco (USA), where 407 genes associated with primary immunodeficiency diseases were sequenced and tested for deletion/duplication
ACP5
ACTB
ADA
ADA2
ADAM17
ADAR
AICDA
AIRE
AK2
ALG6
ANGPT1
ANKZF1
AP3B1
AP3D1
ARHGEF1
ARPC1B
ASAH1
ATM
ATP6AP1
B2M
BACH2
BCL10
BCL11B
BLM
BLNK
BLOC1S3
BLOC1S6
BTK
C17orf62
C1QA
C1QB
C1QC
C1S
C2
C3
C5
C6
C7
C8A
C8B
C9
CARD11
CARD14
CARD8
CARD9
CARMIL2
CASP10
CASP8
CBL
CCBE1
CD19
CD247
CD27
CD3D
CD3E
CD3G
CD40
CD40LG
CD46
CD55
CD59
CD79A
CD79B
CD81
CD8A
CDC42
CDCA7
CEBPE
CFB
CFD
CFH
CFI
CFP
CHD7
CIB1
CIITA
CLCN7
CLPB
COL7A1
COPA
CORO1A
CR2
CSF2RA
CSF2RB
CSF3R
CTC1
CTLA4
CTPS1
CTSC
CXCR2
CXCR4
CYBA
CYBB
CYP27A1
DCLRE1C
DDX58
DEF6
DGAT1
DIAPH1
DKC1
DNAJC21
DNASE1L3
DNASE2
DNMT3B
DOCK2
DOCK8
DSG1
DTNBP1
DUOX2
EFL1
EIF2AK3
ELANE
EPG5
ERBIN
ERCC2
ERCC3
ERCC6L2
EXTL3
FADD
FANCA
FANCB
FANCE
FANCF
FANCI
FANCL
FAS
FASLG
FAT4
FCHO1
FERMT1
GFI1
HPS4
IFNGR1
FERMT3
GINS1
HPS5
IFNGR2
FOXI3
GTF2E2
HPS6
IGLL1
FOXN1
GTF2H5
HTRA2
IKBKB
FOXP3
GUCY2C
HYOU1
IL10
FPR1
HAX1
ICOS
IL10RA
G6PC
HELLS
ICOSLG
IL10RB
G6PC3
HMOX1
IFIH1
IL12B
G6PD
HPS1
IFNAR1
IL12RB1
GATA2
HPS3
IFNAR2
IL12RB2
IL17F
IL36RN
ISG15
KMT2D
LRRC8A
MPLKIP
NCF2
NHP2
OSTM1
PNP
PSENEN
RAG2
IL17RA
IL6R
ITCH
LAMTOR2
LYN
MS4A1
NCF4
NLRC4
OTULIN
POLA1
PSMA3
RANBP2
IL17RC
IL6ST
ITGAM
LAT
LYST
MSN
NCSTN
NLRP1
PARN
POLD1
PSMB4
RASGRP1
IL1RN
IL7R
ITGB2
LCK
MAGT1
MTHFD1
NEUROG3
NLRP12
PAX1
POLE
PSMB8
RBCK1
IL21
IRAK4
ITK
LCT
MALT1
MVK
NFAT5
NLRP3
PEPD
POLE2
PSMG2
RELA
IL21R
IRF2BP2
JAGN1
LIG1
MAP3K14
MYD88
NFE2L2
NOD2
PGM3
POLR3A
PSTPIP1
RELB
IL23R
IRF4
JAK1
LIG4
MCM4
MYO5B
NFKB1
NOP10
PIK3CD
POMP
PTPRC
RFX5
IL2RA
IRF7
JAK3
LIPA
MEFV
MYSM1
NFKB2
NSMCE3
PIK3R1
PRF1
RAB27A
RFXANK
IL2RB
IRF8
KDM6A
LPIN2
MKL1
NBAS
NFKBIA
OAS1
PLCG2
PRKCD
RAC2
RFXAP
IL2RG
IRF9
KMT2A
LRBA
MOGS
NBN
NHEJ1
ORAI1
PMM2
PRKDC
RAG1
RHOH
RIPK1
RMRP
RNASEH2A
RNASEH2B
RNASEH2C
RNF113A
RNF168
RNF31
RNU4ATAC
RORC
RPSA
RTEL1
SAMD9
SAMD9L
SAMHD1
SAR1B
SCO2
SEC61A1
SEMA3E
SERPING1
SH2D1A
SH3BP2
SH3KBP1
SI
SIAE
SKIV2L
SLC26A3
SLC29A3
SLC35C1
SLC37A4
SLC39A7
SLC46A1
SLC5A1
SLC7A7
SLC9A3
SLX4
SMARCAL1
SMARCD2
SNX10
SP110
SPINK5
SPINT2
SPPL2A
SRP54
SRP72
STAT1
STAT2
STAT3
STAT4
STAT5B
STIM1
STK4
STN1
STX11
STX3
STXBP2
TAOK2
TAP1
TAP2
TAPBP
TAZ
TBX1
TCF3
TCIRG1
TCN2
TERC
TERT
TFRC
TGFB1
TGFBR1
TGFBR2
THBD
TICAM1
TIMM50
TINF2
TLR3
TMC6
TMC8
TMEM173
TNFAIP3
TNFRSF11A
TNFRSF13B
TNFRSF13C
TNFRSF1A
TNFRSF4
TNFRSF6B
TNFRSF9
TNFSF11
TNFSF12
TONSL
TOP2B
TP63
TPP2
TRAF3
TRAF3IP2
TREX1
TRNT1
TTC37
TTC7A
TYK2
UNC13D
UNC45A
UNC93B1
UNG
USB1
VAV1
VPS13B
VPS45
WAS
WDR1
WIPF1
WRAP53
XIAP
ZAP70
ZBTB24
ZCCHC8
ZNF341

## Sheet: Table S1B
Table S1: target gene panels involved in genetic analysis
B) Panels of genes responsible for CVID
CTLA4
PIK3CD
IL21
PIK3R1
IL21R
RAG1
LRBA
TNFRSF13B
NFNB2
TNFRSF13C

## Sheet: Table S1C
Table S1: target gene panels involved in genetic analysis
C) Panels of genes involved in Systemic lupus erythematosus (SLE) and Behcet syndrome.
TNFAIP3
TREX1
CTLA4
STAT1
SAMHD1
STAT4
DNASE2
IFIH1
TLR4
DNASE1L3
DNASE1
RORC
TMEM173
ISG15
RC3H1
PRKCD
PTPN22
